# Supplementary material for: Male fire ant neurotransmitter precursors trigger reproductive development in females after mating
Source: Commun Biol. 2021 Dec 15;4:1400. doi: 10.1038/s42003-021-02921-5 (PMC8674293; doi:10.1038/s42003-021-02921-5)
Supplement: Supplementary file 3 — Supplementary Data 1 [file 42003_2021_2921_MOESM3_ESM.xlsx]

## Sheet: Table 1
Quantities of tyramids
"IS" is internal standard: 2000 ng Butanoyl tyramide determined to be 54% pure
Acetyl and Hexanoyl are above, remaining tyramides are below
GC-File Number/Intuvo/2\data\Satya_Tappy)	Sample ID	Area of Acetyl Tyramide	Area of Hexanoyl Tyramide	Area of Butanoyl Tyramide-54% (IS 2000 ng)	Acetyl Tyramide (Area VS IS)	Hexanoyl Tyramide (Area VS IS)	Acetyl Tyramide (*54%)	Hexanoyl Tyramide (*54%)	Acetyl Tyramide (μg)	Hexanoyl Tyramide (μg)
SC004272021029	ajn1_51_MEL21_DH01_MA3-EGC	589013813	2068180719	612385901	1923.67	6754.5	1038.78	3647.43	1.03	3.65
SC004272021030	ajn1_51_MEL21_DH02_MA3-EGC	766629538	2137880125	773504641	1982.22	5527.78	1070.4	2985	1.07	2.99
SC004272021031	ajn1_51_WEG21_RVM3B_MA3-EGC	785570260	2184501024	753621893	2084.79	5797.34	1125.78	3130.56	1.12	3.13
SC004272021032	ajn1_51_WEG21_RVM9A_MA3-EGC	663559284	2032713246	674054294	1968.86	6031.3	1063.18	3256.9	1.06	3.26
SC004272021033	ajn1_51_MEL21_DH5_MA3-EGC	776978647	2170705558	739255412	2102.06	5872.68	1135.11	3171.25	1.13	3.17
SC004272021034	ajn1_51_MEL21_DH8_MA3-EGC	646539829	1995869847	664227006	1946.74	6009.6	1051.24	3245.18	1.05	3.24
SC004272021035	ajn1_51_MEL21_DH11_MA3-EGC	671532537	2155134406	741543883	1811.17	5854.56	978.034	3161.46	0.98	3.16
SC004272021036	ajn1_51_MEL21_DH13_MA3-EGC	682801416	2213153489	752435277	1814.91	5882.64	980.052	3176.63	0.98	3.18
SC004272021037	ajn1_51_MEL21_DH14_MA3-EGC	652496094	2004891999	663257778	1967.55	6045.59	1062.48	3264.62	1.06	3.27
SC004272021038	ajn1_51_MEL21_DH15_MA3-EGC	675057634	2126351506	730297689	1848.72	5823.25	998.308	3144.55	0.99	3.14
SC004272021039	ajn1_51_MEL21_DH16_MA3-EGC	799055496	2329506157	803728286	1988.37	5796.75	1073.72	3130.25	1.07	3.13
SC004272021040	ajn1_51_MEL21_DH17_MA3-EGC	796516616	2245870353	771339121	2065.28	5823.3	1115.25	3144.58	1.11	3.14
SC004272021041	ajn1_51_MEL21_DH18_MA3-EGC	772210312	2355979488	822736932	1877.17	5727.18	1013.67	3092.67	1.01	3.1
GC-File Number/Intuvo/2\data\Satya_Tappy)	Sample ID	Propanoyl	Pentanoyl	Heptanoyl	Octanoyl	Area of Butanoyl Tyramide-54% (IS 2000 ng)	Propanoyl Tyramide (*54%)	Pentanoyl (*54%)	Heptanoyl (*54%)	Octanoyl (*54%)	Propanoyl Tyramide (μg)	Pentanoyl ( μg)	Heptanoyl (μg)	Octanoyl (μg)
SC004272021029	ajn1_51_MEL21_DH01_MA3-EGC	4034715	48351869	5061886	12767686	612385901	7.1156	85.2731	8.92711	22.517	0.0071	0.085	0.0089	0.022
SC004272021030	ajn1_51_MEL21_DH02_MA3-EGC	6717426	61497496	8492482	16955577	773504641	9.37916	85.8654	11.8576	23.6741	0.0093	0.086	0.011	0.023
SC004272021031	ajn1_51_WEG21_RVM3B_MA3-EGC	4607523	62057026	5161120	16933737	753621893	6.60295	88.9326	7.39629	24.2674	0.0066	0.089	0.0073	0.024
SC004272021032	ajn1_51_WEG21_RVM9A_MA3-EGC	6886824	52089517	8008867	15798524	674054294	11.0344	83.4602	12.8322	25.3131	0.011	0.083	0.012	0.025
SC004272021033	ajn1_51_MEL21_DH5_MA3-EGC	7238695	61239261	5062272	15486048	739255412	10.5752	89.4662	7.39562	22.624	0.0105	0.089	0.0073	0.022
SC004272021034	ajn1_51_MEL21_DH8_MA3-EGC	6578861	51059770	7709886	12900046	664227006	10.6969	83.0206	12.5359	20.9748	0.0106	0.083	0.012	0.021
SC004272021035	ajn1_51_MEL21_DH11_MA3-EGC	6111430	61174156	5550192	17262184	741543883	8.90081	89.0953	8.08342	25.141	0.0089	0.089	0.008	0.025
SC004272021036	ajn1_51_MEL21_DH13_MA3-EGC	7496078	61271933	8521533	15521533	752435277	10.7594	87.946	12.2313	22.2787	0.0107	0.088	0.012	0.022
SC004272021037	ajn1_51_MEL21_DH14_MA3-EGC	6972955	50402159	8060254	14136713	663257778	11.3542	82.0712	13.1247	23.0192	0.0113	0.082	0.013	0.023
SC004272021038	ajn1_51_MEL21_DH15_MA3-EGC	7248326	61438270	5174166	14056991	730297689	10.7192	90.8579	7.65181	20.7882	0.0107	0.091	0.0076	0.021
SC004272021039	ajn1_51_MEL21_DH16_MA3-EGC	7809716	72235859	5685033	17949417	803728286	10.4942	97.066	7.63919	24.1193	0.0104	0.097	0.0076	0.024
SC004272021040	ajn1_51_MEL21_DH17_MA3-EGC	7708347	61421182	5629041	18818410	771339121	10.7929	85.9996	7.88157	26.3488	0.0107	0.086	0.0078	0.026
SC004272021041	ajn1_51_MEL21_DH18_MA3-EGC	8187730	62918580	5579522	17115046	822736932	10.748	82.5927	7.32419	22.4668	0.0107	0.083	0.0073	0.022

## Sheet: Fig 1c
Comparison of quantities of acetyl tyramid and hexanoyl tyramid in 3 different regions of the male fire ant, the seminal vesicles (SV), accessory gland (AG), and external genitalia complex (EGC).
Brown-Forsythe ANOVA used to compare quantities between regions in each tyramid. n=13
2000 ng Butanoyl tyramide was used as the internal standard and determined to be 54% pure.	Body Region	Tyramide	Quantity (µg)		Body Region	Tyramid	Quantity (µg)
	SV	Acetyl	0		SV	Hexanoyl	0
	SV	Acetyl	0		SV	Hexanoyl	0
	SV	Acetyl	0		SV	Hexanoyl	0
	SV	Acetyl	0		SV	Hexanoyl	0
	SV	Acetyl	0		SV	Hexanoyl	0
	SV	Acetyl	0		SV	Hexanoyl	0
	SV	Acetyl	0		SV	Hexanoyl	0
	SV	Acetyl	0		SV	Hexanoyl	0
	SV	Acetyl	0		SV	Hexanoyl	0
	SV	Acetyl	0		SV	Hexanoyl	0
	SV	Acetyl	0		SV	Hexanoyl	0
	SV	Acetyl	0		SV	Hexanoyl	0
	SV	Acetyl	0		SV	Hexanoyl	0
	AG	Acetyl	0		AG	Hexanoyl	0
	AG	Acetyl	0		AG	Hexanoyl	0
	AG	Acetyl	0		AG	Hexanoyl	0
	AG	Acetyl	0		AG	Hexanoyl	0
	AG	Acetyl	0		AG	Hexanoyl	0
	AG	Acetyl	0		AG	Hexanoyl	0
	AG	Acetyl	0		AG	Hexanoyl	0
	AG	Acetyl	0		AG	Hexanoyl	0
	AG	Acetyl	0		AG	Hexanoyl	0
	AG	Acetyl	0		AG	Hexanoyl	0
	AG	Acetyl	0		AG	Hexanoyl	0
	AG	Acetyl	0		AG	Hexanoyl	0
	AG	Acetyl	0		AG	Hexanoyl	0
	EGC	Acetyl	1.03		EGC	Hexanoyl	3.65
	EGC	Acetyl	1.07		EGC	Hexanoyl	2.99
	EGC	Acetyl	1.12		EGC	Hexanoyl	3.13
	EGC	Acetyl	1.06		EGC	Hexanoyl	3.26
	EGC	Acetyl	1.13		EGC	Hexanoyl	3.17
	EGC	Acetyl	1.05		EGC	Hexanoyl	3.24
	EGC	Acetyl	0.98		EGC	Hexanoyl	3.16
	EGC	Acetyl	0.98		EGC	Hexanoyl	3.18
	EGC	Acetyl	1.06		EGC	Hexanoyl	3.27
	EGC	Acetyl	0.99		EGC	Hexanoyl	3.14
	EGC	Acetyl	1.07		EGC	Hexanoyl	3.13
	EGC	Acetyl	1.11		EGC	Hexanoyl	3.14
	EGC	Acetyl	1.01		EGC	Hexanoyl	3.1
EGC
GC-File Number/Intuvo/2\data\Satya_Tappy)	Sample ID	Area of Acetyl Tyramide	Area of Hexanoyl Tyramide	Area of Butanoyl Tyramide-54% (IS 2000 ng)	Acetyl Tyramide (Area VS IS)	Hexanoyl Tyramide (Area VS IS)	Acetyl Tyramide (*54%)	Hexanoyl Tyramide (*54%)	Acetyl Tyramide (μg)	Hexanoyl Tyramide (μg)
SC004272021029	ajn1_51_MEL21_DH01_MA3-EGC	589013813	2068180719	612385901	1923.67	6754.5	1038.78	3647.43	1.03	3.65
SC004272021030	ajn1_51_MEL21_DH02_MA3-EGC	766629538	2137880125	773504641	1982.22	5527.78	1070.4	2985	1.07	2.99
SC004272021031	ajn1_51_WEG21_RVM3B_MA3-EGC	785570260	2184501024	753621893	2084.79	5797.34	1125.78	3130.56	1.12	3.13
SC004272021032	ajn1_51_WEG21_RVM9A_MA3-EGC	663559284	2032713246	674054294	1968.86	6031.3	1063.18	3256.9	1.06	3.26
SC004272021033	ajn1_51_MEL21_DH5_MA3-EGC	776978647	2170705558	739255412	2102.06	5872.68	1135.11	3171.25	1.13	3.17
SC004272021034	ajn1_51_MEL21_DH8_MA3-EGC	646539829	1995869847	664227006	1946.74	6009.6	1051.24	3245.18	1.05	3.24
SC004272021035	ajn1_51_MEL21_DH11_MA3-EGC	671532537	2155134406	741543883	1811.17	5854.56	978.034	3161.46	0.98	3.16
SC004272021036	ajn1_51_MEL21_DH13_MA3-EGC	682801416	2213153489	752435277	1814.91	5882.64	980.052	3176.63	0.98	3.18
SC004272021037	ajn1_51_MEL21_DH14_MA3-EGC	652496094	2004891999	663257778	1967.55	6045.59	1062.48	3264.62	1.06	3.27
SC004272021038	ajn1_51_MEL21_DH15_MA3-EGC	675057634	2126351506	730297689	1848.72	5823.25	998.308	3144.55	0.99	3.14
SC004272021039	ajn1_51_MEL21_DH16_MA3-EGC	799055496	2329506157	803728286	1988.37	5796.75	1073.72	3130.25	1.07	3.13
SC004272021040	ajn1_51_MEL21_DH17_MA3-EGC	796516616	2245870353	771339121	2065.28	5823.3	1115.25	3144.58	1.11	3.14
SC004272021041	ajn1_51_MEL21_DH18_MA3-EGC	772210312	2355979488	822736932	1877.17	5727.18	1013.67	3092.67	1.01	3.1

## Sheet: Fig 2a
Quanities of tyramides rinsed from newly mated queen (NMQ) abdomens
	Acetyl Tyramide (µg)	Hexanoyl Tyramide (µg)
	0.194357	0.655494
	0.233655	0.78528
	0.261458	0.862516
	0.247915	0.858644
	0.251025	0.891069
Replicate	Weight	Location	Time Caught	Volume Extracted (Methanol)	Volume Injected	Area of Acetyl Tyramide	RT of Acetyl Tyramide	Area of Hexanoyl Tyramide	RT of Hexanoyl Tyramide	Ratio of HT/AT	Acetyl Tyramide-Quantified amount (μg)	Hexanoyl Tyramide-Quantified amount (μg)	GC-MS File No	Insturument Used
A	15.3	NMQ Abdominal Tip Wash	0 min	30μl	1μl	19561971	18.539	65975174	21.948	3.37262	0.194357	0.655494	3142019006	Intuvo-5977B -GC-MS system
B	16.7	NMQ Abdominal Tip Wash	0 min	30μl	1μl	23517302	18.54	79038029	21.95	3.36085	0.233655	0.78528	3142019007	Intuvo-5977B -GC-MS system
C	16.1	NMQ Abdominal Tip Wash	0 min	30μl	1μl	26315671	18.54	86811780	21.952	3.29886	0.261458	0.862516	3142019008	Intuvo-5977B -GC-MS system
D	15.9	NMQ Abdominal Tip Wash	0 min	30μl	1μl	24952543	18.54	86422062	21.952	3.46346	0.247915	0.858644	3142019009	Intuvo-5977B -GC-MS system
E	15.7	NMQ Abdominal Tip Wash	0 min	30μl	1μl	25265508	18.541	89685633	21.953	3.54973	0.251025	0.891069	3142019010	Intuvo-5977B -GC-MS system
Sample	Standard	Concentration (Methanol)	Volume Injected	Area of External Standard	RT of Butanoyl Tyramide	GC-MS File No	Insturument Used
External Standard	Butanoyl Tyramide	0.8 μg/30μl	1μl	80519616	20.083	3012019006	Intuvo-5977B -GC-MS system

## Sheet: Fig 2b
Quantities of tyramides in 3 steps of extraction gaster rinse and gaster extract in NMQ
Paired t-test, two tailed comparing the tip wash and the gaster extract of acetyl tyramide. Wilcoxon match-pairs signed ranks test to compare rinse and extract of hexanoyl tyramide, N=11
400 ng Butanoyl tyramide was used as the internal standard and determined to be 100% pure.	ID	Step	Tyramide	Quantity (µg)		Step	Tyramide	Quantity (µg)
	ajn_57_GNV21_AJN05_t=0_108	gaster rinse	acetyl	0.225		gaster rinse	hexanoyl	0.542
	ajn_57_GNV21_AJN05_t=0_107	gaster rinse	acetyl	0.222		gaster rinse	hexanoyl	0.545
	ajn_57_GNV21_AJN05_t=0_104	gaster rinse	acetyl	0.232		gaster rinse	hexanoyl	0.536
	ajn_57_GNV21_AJN05_t=0_103	gaster rinse	acetyl	0.224		gaster rinse	hexanoyl	0.545
	ajn_57_GNV21_AJN05_t=0_102	gaster rinse	acetyl	0.234		gaster rinse	hexanoyl	0.543
	ajn_57_GNV21_AJN05_t=0_100	gaster rinse	acetyl	0.221		gaster rinse	hexanoyl	0.57
	ajn_57_GNV21_AJN05_t=0_099	gaster rinse	acetyl	0.239		gaster rinse	hexanoyl	0.596
	ajn_57_GNV21_AJN05_t=0_098	gaster rinse	acetyl	0.237		gaster rinse	hexanoyl	0.577
	ajn_57_GNV21_AJN05_t=0_097	gaster rinse	acetyl	0.231		gaster rinse	hexanoyl	0.547
	0621_RVM_NMQ_T0_R1	gaster rinse	acetyl	0.23		gaster rinse	hexanoyl	0.541
	0621_RVM_NMQ_T0_R2	gaster rinse	acetyl	0.215		gaster rinse	hexanoyl	0.574
	ajn_57_GNV21_AJN05_t=0_108_G	gaster extract	acetyl	0.236		gaster extract	hexanoyl	0.73
	ajn_57_GNV21_AJN05_t=0_107_G	gaster extract	acetyl	0.134		gaster extract	hexanoyl	0.423
	ajn_57_GNV21_AJN05_t=0_104_G	gaster extract	acetyl	0.293		gaster extract	hexanoyl	0.842
	ajn_57_GNV21_AJN05_t=0_103_G	gaster extract	acetyl	0.278		gaster extract	hexanoyl	0.786
	ajn_57_GNV21_AJN05_t=0_102_G	gaster extract	acetyl	0.247		gaster extract	hexanoyl	0.729
	ajn_57_GNV21_AJN05_t=0_100_G	gaster extract	acetyl	0.26		gaster extract	hexanoyl	0.785
	ajn_57_GNV21_AJN05_t=0_099_G	gaster extract	acetyl	0.294		gaster extract	hexanoyl	0.859
	ajn_57_GNV21_AJN05_t=0_098_G	gaster extract	acetyl	0.162		gaster extract	hexanoyl	0.477
	ajn_57_GNV21_AJN05_t=0_097_G	gaster extract	acetyl	0.238		gaster extract	hexanoyl	0.681
	0621_RVM_NMQ_T0_R1	gaster extract	acetyl	0.255		gaster extract	hexanoyl	0.78
	0621_RVM_NMQ_T0_R2	gaster extract	acetyl	0.233		gaster extract	hexanoyl	0.701
Sample ID	Process	Area of Acetyl Tyramide	Area of Hexanoyl Tyramide	Area of Butanoyl Tyramide- (IS 400 ng)	Acetyl Tyramide (Area VS IS)	Hexanoyl Tyramide (Area VS IS)	Acetyl Tyramide (in μg)	Hexanoyl Tyramide (in μg)
ajn_57_GNV21_AJN05_t=0_108	gaster rinse	54367852	130985264	96582043	225.168	542.483	0.225	0.542
ajn_57_GNV21_AJN05_t=0_107	gaster rinse	57358202	140928374	103303461	222.096	545.687	0.222	0.545
ajn_57_GNV21_AJN05_t=0_104	gaster rinse	48630264	112028362	83491279	232.984	536.719	0.232	0.536
ajn_57_GNV21_AJN05_t=0_103	gaster rinse	54238464	131745362	96582043	224.632	545.631	0.224	0.545
ajn_57_GNV21_AJN05_t=0_102	gaster rinse	53428162	123812821	91180995	234.383	543.152	0.234	0.543
ajn_57_GNV21_AJN05_t=0_100	gaster rinse	45465955	117263387	82151890	221.375	570.959	0.221	0.57
ajn_57_GNV21_AJN05_t=0_099	gaster rinse	28287386	67625385	45375411	249.363	596.141	0.239	0.596
ajn_57_GNV21_AJN05_t=0_098	gaster rinse	37289364	90763190	62903219	237.122	577.161	0.237	0.577
ajn_57_GNV21_AJN05_t=0_097	gaster rinse	38336835	90872342	66374026	231.035	547.638	0.231	0.547
0621_RVM_NMQ_T0_R1	gaster rinse	59656125	139974255	103303461	230.994	541.993	0.23	0.541
0621_RVM_NMQ_T0_R2	gaster rinse	55566485	119933386	83491279	215.158	574.591	0.215	0.574
Sample ID	Process	Area of Acetyl Tyramide	Area of Hexanoyl Tyramide	Area of Butanoyl Tyramide- (IS 400 ng)	Acetyl Tyramide (Area VS IS)	Hexanoyl Tyramide (Area VS IS)	Acetyl Tyramide (in μg)	Hexanoyl Tyramide (in μg)
ajn_57_GNV21_AJN05_t=0_108_G	gaster extract	576872764	1783985264	976352413	236.338	730.878	0.236	0.73
ajn_57_GNV21_AJN05_t=0_107_G	gaster extract	37254732	117263022	110726372	134.583	423.614	0.134	0.423
ajn_57_GNV21_AJN05_t=0_104_G	gaster extract	63843329	183647437	87152373	293.019	842.88	0.293	0.842
ajn_57_GNV21_AJN05_t=0_103_G	gaster extract	66252114	187254833	95293221	278.098	786.015	0.278	0.786
ajn_57_GNV21_AJN05_t=0_102_G	gaster extract	56354922	166289343	91180995	247.222	729.491	0.247	0.729
ajn_57_GNV21_AJN05_t=0_100_G	gaster extract	55383922	167283744	85143822	260.19	785.888	0.26	0.785
ajn_57_GNV21_AJN05_t=0_099_G	gaster extract	35237239	102837392	47836202	294.649	859.913	0.294	0.859
ajn_57_GNV21_AJN05_t=0_098_G	gaster extract	27252829	80252911	67251811	162.094	477.328	0.162	0.477
ajn_57_GNV21_AJN05_t=0_097_G	gaster extract	45474840	129827363	76253420	238.546	681.031	0.238	0.681
0621_RVM_NMQ_T0_R1	gaster extract	72253646	220236432	112934742	255.913	780.048	0.255	0.78
0621_RVM_NMQ_T0_R2	gaster extract	65825291	1528476452	872635423	233.145	700.625	0.233	0.701

## Sheet: Fig 2c
Quantities of tyramides in males and , N=13 males and 11 NMQ same data from fig 1C (males) and 2B (combined rinse and extract)/2D (time 0)				Male data 2000 ng Butanoyl tyramide was used as the internal standard and determined to be 54% pure.
Unpaired, two tailed t-test used to compare amounts of acetyl tyramide between males and NMQ. Mann-Whitney U test to compare hexanoyl tyramide quantities.				NMQ data 400 ng Butanoyl tyramide was used as the internal standard and determined to be 100% pure.
			Acetyl				Hexanoyl
	ID	Ant	Tyramide	Quantity (µg)		Ant	Tyramide	Quantity (µg)
	ajn1_51_MEL21_DH01_MA3-EGC	Male	Acetyl	1.03		Male	Hexanoyl	3.65
	ajn1_51_MEL21_DH02_MA3-EGC	Male	Acetyl	1.07		Male	Hexanoyl	2.99
	ajn1_51_WEG21_RVM3B_MA3-EGC	Male	Acetyl	1.12		Male	Hexanoyl	3.13
	ajn1_51_WEG21_RVM9A_MA3-EGC	Male	Acetyl	1.06		Male	Hexanoyl	3.26
	ajn1_51_MEL21_DH5_MA3-EGC	Male	Acetyl	1.13		Male	Hexanoyl	3.17
	ajn1_51_MEL21_DH8_MA3-EGC	Male	Acetyl	1.05		Male	Hexanoyl	3.24
	ajn1_51_MEL21_DH11_MA3-EGC	Male	Acetyl	0.98		Male	Hexanoyl	3.16
	ajn1_51_MEL21_DH13_MA3-EGC	Male	Acetyl	0.98		Male	Hexanoyl	3.18
	ajn1_51_MEL21_DH14_MA3-EGC	Male	Acetyl	1.06		Male	Hexanoyl	3.27
	ajn1_51_MEL21_DH15_MA3-EGC	Male	Acetyl	0.99		Male	Hexanoyl	3.14
	ajn1_51_MEL21_DH16_MA3-EGC	Male	Acetyl	1.07		Male	Hexanoyl	3.13
	ajn1_51_MEL21_DH17_MA3-EGC	Male	Acetyl	1.11		Male	Hexanoyl	3.14
	ajn1_51_MEL21_DH18_MA3-EGC	Male	Acetyl	1.01		Male	Hexanoyl	3.1
	ajn_57_GNV21_AJN05_t=0_108	NMQ	Acetyl	0.461		NMQ	Hexanoyl	1.272
	ajn_57_GNV21_AJN05_t=0_107	NMQ	Acetyl	0.356		NMQ	Hexanoyl	0.968
	ajn_57_GNV21_AJN05_t=0_104	NMQ	Acetyl	0.525		NMQ	Hexanoyl	1.378
	ajn_57_GNV21_AJN05_t=0_103	NMQ	Acetyl	0.502		NMQ	Hexanoyl	1.331
	ajn_57_GNV21_AJN05_t=0_102	NMQ	Acetyl	0.481		NMQ	Hexanoyl	1.272
	ajn_57_GNV21_AJN05_t=0_100	NMQ	Acetyl	0.481		NMQ	Hexanoyl	1.355
	ajn_57_GNV21_AJN05_t=0_099	NMQ	Acetyl	0.533		NMQ	Hexanoyl	1.455
	ajn_57_GNV21_AJN05_t=0_098	NMQ	Acetyl	0.399		NMQ	Hexanoyl	1.054
	ajn_57_GNV21_AJN05_t=0_097	NMQ	Acetyl	0.469		NMQ	Hexanoyl	1.228
	0621_RVM_NMQ_T0_R1	NMQ	Acetyl	0.485		NMQ	Hexanoyl	1.321
	0621_RVM_NMQ_T0_R2	NMQ	Acetyl	0.448		NMQ	Hexanoyl	1.275

## Sheet: Fig 2d
Quantities of tyramids over time from a NMQ tip rinse (top) and NMQ gaster extract (bottom). "ND" = not detected
400 ng Butanoyl tyramide was used as the internal standard and determined to be 100% pure.
		GASTER RINSE
	Sample ID	Time point (min)	Area of Acetyl Tyramide	Area of Hexanoyl Tyramide	Area of Butanoyl Tyramide- (IS 400 ng)	Acetyl Tyramide (Area VS IS)	Hexanoyl Tyramide (Area VS IS)	Acetyl Tyramide (in μg)	Hexanoyl Tyramide (in μg)
	0621_RVM_NMQ_T0_R1	0	59656125	139974255	103303461	230.994	541.993	0.23	0.541
	0621_RVM_NMQ_T0_R2	0	55566485	119933386	83491279	266.215	574.591	0.215	0.574
	ajn_57_GNV21_AJN05_t=0_108	0	54367852	130985264	96582043	225.168	542.483	0.225	0.542
	ajn_57_GNV21_AJN05_t=0_107	0	57358202	140928374	103303461	222.096	545.687	0.222	0.545
	ajn_57_GNV21_AJN05_t=0_104	0	48630264	112028362	83491279	232.984	536.719	0.232	0.536
	ajn_57_GNV21_AJN05_t=0_103	0	54238464	131745362	96582043	224.632	545.631	0.224	0.545
	ajn_57_GNV21_AJN05_t=0_102	0	53428162	123812821	91180995	234.383	543.152	0.234	0.543
	ajn_57_GNV21_AJN05_t=0_100	0	45465955	117263387	82151890	221.375	570.959	0.221	0.57
	ajn_57_GNV21_AJN05_t=0_099	0	28287386	67625385	45375411	249.363	596.141	0.239	0.596
	ajn_57_GNV21_AJN05_t=0_098	0	37289364	90763190	62903219	237.122	577.161	0.237	0.577
	ajn_57_GNV21_AJN05_t=0_097	0	38336835	90872342	66374026	231.035	547.638	0.231	0.547
	ajn_57_GNV21_AJN05_t=3_096	3	41293722	98253744	67176381	245.882	585.049	0.245	0.585
	ajn_57_GNV21_AJN05_t=3_093	3	41526374	92836422	69941960	237.49	530.934	0.237	0.53
	ajn_57_GNV21_AJN05_t=3_091	3	51529364	130928363	103303461	199.526	506.966	0.238	0.506
	ajn_57_GNV21_AJN05_t=3_089	3	47239433	109827353	83491279	226.32	526.174	0.226	0.526
	ajn_57_GNV21_AJN05_t=3_088	3	59374834	140728464	96582043	245.904	582.835	0.245	0.582
	ajn_57_GNV21_AJN05_t=3_087	3	42729209	100273444	82151890	208.05	488.234	0.208	0.488
	ajn_57_GNV21_AJN05_t=3_086	3	48938343	113005699	91180995	214.687	495.742	0.214	0.495
	ajn_57_GNV21_AJN05_t=3_085	3	26846563	64526353	45375411	236.662	568.822	0.236	0.568
	ajn_57_GNV21_AJN05_t=6_082	6	39648543	91828363	62903219	252.124	583.934	0.252	0.583
	ajn_57_GNV21_AJN05_t=6_078	6	41347587	100928236	66573359	248.433	606.418	0.248	0.606
	ajn_57_GNV21_AJN05_t=6_077	6	50142222	109029272	67176381	298.571	649.212	0.298	0.649
	ajn_57_GNV21_AJN05_t=6_075	6	39283623	101029272	69941960	224.664	577.789	0.224	0.577
	0621_RVM_NMQ_T5_R1	6	39500576	94830936	69941960	225.905	542.341	0.225	0.542
	0621_RVM_NMQ_T5_R2	6	38934919	97015162	67176381	231.837	577.674	0.231	0.577
	ajn_57_GNV21_AJN05_t=9_069	9	59625242	139974255	103303461	230.874	541.993	0.23	0.541
	ajn_57_GNV21_AJN05_t=9_068	9	52437222	110928364	83491279	251.223	531.449	0.251	0.531
	ajn_57_GNV21_AJN05_t=9_064	9	57282822	143347333	96582043	237.24	593.681	0.237	0.593
	ajn_57_GNV21_AJN05_t=9_062	9	41828345	112636482	82151890	203.663	548.43	0.203	0.548
	ajn_57_GNV21_AJN05_t=12_060	12	56253933	132243833	91180995	246.779	580.138	0.246	0.58
	ajn_57_GNV21_AJN05_t=12_059	12	28715263	63425322	45375411	253.135	559.116	0.253	0.559
	ajn_57_GNV21_AJN05_t=12_058	12	34252833	82722385	62903219	217.813	526.03	0.217	0.526
	ajn_57_GNV21_AJN05_t=12_057	12	39549303	99828282	66573359	237.628	599.809	0.237	0.599
	ajn_57_GNV21_AJN05_t=12_056	12	38053739	90292923	67176381	226.59	537.647	0.226	0.537
	ajn_57_GNV21_AJN05_t=12_050	12	32423944	79273844	54830936	236.538	578.315	0.236	0.578
	ajn_57_GNV21_AJN05_t=12_049	12	52437454	144982645	103303461	203.042	561.385	0.203	0.561
	0621_RVM_NMQ_T10_R1	12	36139955	98778131	66573359	217.144	593.499	0.217	0.593
	0621_RVM_NMQ_T10_R2	12	36906053	86163190	60050565	245.833	573.938	0.245	0.573
	0621_RVM_NMQ_T10_R3	12	31192318	61325385	45375411	274.971	540.605	0.275	0.54
	0621_RVM_NMQ_T15_R1	15	52697627	129005699	91180995	231.178	565.932	0.231	0.566
	0621_RVM_NMQ_T15_R2	15	47883132	116866710	82151890	233.144	569.027	0.233	0.569
	ajn_57_GNV21_AJN05_t=15_046	15	51235409	123085432	83491279	245.465	589.692	0.245	0.589
	ajn_57_GNV21_AJN05_t=15_045	15	59027465	132937464	96582043	244.466	550.568	0.244	0.55
	ajn_57_GNV21_AJN05_t=18_036	18	45392732	108725332	82151890	221.019	529.387	0.221	0.529
	ajn_57_GNV21_AJN05_t=18_035	18	52438454	121345325	91180995	230.041	532.327	0.23	0.532
	ajn_57_GNV21_AJN05_t=18_032	18	37854858	88087689	62903219	240.718	560.147	0.24	0.56
	ajn_57_GNV21_AJN05_t=18_030	18	27192318	68354636	45375411	239.71	602.57	0.239	0.602
		GASTER EXTRACT
	ajn_57_GNV21_AJN05_t=0_108_G	0	576872764	1783985264	976352413	236.338	730.878	0.236	0.73
	ajn_57_GNV21_AJN05_t=0_107_G	0	37254732	117263022	110726372	134.583	423.614	0.134	0.423
	ajn_57_GNV21_AJN05_t=0_104_G	0	63843329	183647437	87152373	293.019	842.88	0.293	0.842
	ajn_57_GNV21_AJN05_t=0_103_G	0	66252114	187254833	95293221	278.098	786.015	0.278	0.786
	ajn_57_GNV21_AJN05_t=0_102_G	0	56354922	166289343	91180995	247.222	729.491	0.247	0.729
	ajn_57_GNV21_AJN05_t=0_100_G	0	55383922	167283744	85143822	260.19	785.888	0.26	0.785
	ajn_57_GNV21_AJN05_t=0_099_G	0	35237239	102837392	47836202	294.649	859.913	0.294	0.859
	ajn_57_GNV21_AJN05_t=0_098_G	0	27252829	80252911	67251811	162.094	477.328	0.162	0.477
	ajn_57_GNV21_AJN05_t=0_097_G	0	45474840	129827363	76253420	238.546	681.031	0.238	0.681
	0621_RVM_NMQ_T0_R1	0	72253646	220236432	112934742	255.913	780.048	0.255	0.78
	0621_RVM_NMQ_T0_R2	0	65825291	1528476452	872635423	30.1731	700.625	0.233	0.701
	ajn_57_GNV21_AJN05_t=3_096_G	3	15022738	46393022	65383723	91.9051	283.82	0.091	0.283
	ajn_57_GNV21_AJN05_t=3_093_G	3	29292021	87390262	70936292	165.174	492.782	0.165	0.492
	ajn_57_GNV21_AJN05_t=3_091_G	3	32010292	100028383	90182010	141.981	443.673	0.141	0.443
	ajn_57_GNV21_AJN05_t=3_089_G	3	32291811	90182763	90239183	143.139	399.75	0.143	0.34
	ajn_57_GNV21_AJN05_t=3_088_G	3	45183733	133029282	97263639	185.82	547.087	0.185	0.547
	ajn_57_GNV21_AJN05_t=3_087_G	3	21020211	61202821	90163283	93.254	271.52	0.093	0.271
	ajn_57_GNV21_AJN05_t=3_086_G	3	37020224	110292373	91028222	162.676	484.651	0.162	0.485
	ajn_57_GNV21_AJN05_t=3_085_G	3	19293322	54030463	43549382	177.209	496.268	0.177	0.496
	ajn_57_GNV21_AJN05_t=6_082_G	6	10393843	30252911	60364839	68.8735	200.467	0.068	0.2
	ajn_57_GNV21_AJN05_t=6_078_G	6	11202245	32838390	67353493	66.5281	195.021	0.066	0.195
	ajn_57_GNV21_AJN05_t=6_077_G	6	12029322	34058333	83928282	57.3314	162.321	0.057	0.162
	ajn_57_GNV21_AJN05_t=6_075_G	6	12438302	38392024	73639202	67.5635	208.541	0.067	0.208
	0621_RVM_NMQ_T5_R1	6	9837334	29039403	56302820	69.8887	206.309	0.069	0.206
	0621_RVM_NMQ_T5_R2	6	12298485	32494830	65937403	74.607	197.125	0.074	0.197
	ajn_57_GNV21_AJN05_t=9_069_G	9	8392720	24462023	105392035	31.8533	92.842	0.031	0.092
	ajn_57_GNV21_AJN05_t=9_068_G	9	3139483	9373923	67333459	18.6504	55.6866	0.018	0.055
	ajn_57_GNV21_AJN05_t=9_064_G	9	6920334	21039802	87464978	31.6485	96.2205	0.031	0.096
	ajn_57_GNV21_AJN05_t=9_062_G	9	6892294	20384032	73936304	37.2877	110.279	0.037	0.11
	ajn_57_GNV21_AJN05_t=12_060_G	12	5038403	14930334	87293033	23.0873	68.4148	0.023	0.068
	ajn_57_GNV21_AJN05_t=12_059_G	12	929303	3029340	46595403	7.97764	26.0055	0.008	0.026
	ajn_57_GNV21_AJN05_t=12_058_G	12	1803222	5548390	65740464	10.9718	33.7594	0.01	0.034
	ajn_57_GNV21_AJN05_t=12_057_G	12	2016392	6028282	66573359	12.1153	36.2204	0.012	0.036
	ajn_57_GNV21_AJN05_t=12_056_G	12	2030303	5130382	57292022	14.1751	35.8192	0.014	0.036
	ajn_57_GNV21_AJN05_t=12_050_G	12	1838720	5039405	40594036	18.1181	49.6566	0.018	0.049
	ajn_57_GNV21_AJN05_t=12_049_G	12	2501230	8049303	103303461	9.68498	31.1676	0.009	0.032
	0621_RVM_NMQ_T10_R1	12	1513030	3944334	56745382	10.6654	27.8037	0.01	0.028
	0621_RVM_NMQ_T10_R2	12	2936494	8630373	57303540	20.4978	60.2432	0.02	0.06
	0621_RVM_NMQ_T10_R3	12	2339273	7253892	54403673	17.1994	53.3338	0.017	0.053
	0621_RVM_NMQ_T15_R1	15	1664932	4492216	90627364	7.34847	19.8272	0.007	0.02
	0621_RVM_NMQ_T15_R2	15	1437292	3649503	81029373	7.09517	18.0157	0.007	0.018
	ajn_57_GNV21_AJN05_t=15_046_G	15	1535290	4529423	82304433	7.46152	22.013	0.007	0.022
	ajn_57_GNV21_AJN05_t=15_045_G	15	1538302	3901923	92339221	6.6637	16.9026	0.006	0.017
	ajn_57_GNV21_AJN05_t=18_036_G	18	ND	ND	83102721	#VALUE!	#VALUE!	ND	ND
	ajn_57_GNV21_AJN05_t=18_035_G	18	490392	1522022	90162923	2.17558	6.75232	0.002	0.0068
	ajn_57_GNV21_AJN05_t=18_032_G	18	ND	ND	61429302	#VALUE!	#VALUE!	ND	ND
	ajn_57_GNV21_AJN05_t=18_030_G	18	ND	ND	46291011	#VALUE!	#VALUE!	ND	ND

## Sheet: Fig 3a
Hydrolysis of acetyl tyramide at varying temperatures for 60 min highlighted columns are in the figure.
				Amount remaining (%)
	Minutes	18C	20C	21C	25C	29C	32C	35C	38C	40C	42C
	0	100*	100	100	100	100	100	100	100	100	100
	5	100*	105	96	93	84	84	84	109	110	109
	10	105*	103	99	94	71	70	55	60	92	105
	15	115*	114	95	83	50	54	28	58	87	107
	20	138*	102	95	68	36	42	0	59	88	102
	25	123*	101	84	64	16	30		52	70	107
	30	138*	103	80	54	7	16		46	70	106
	35	138*	107	78	47	0	0		53	75	105
	40	135*	108		37				43	70	106
	45	170*	113		22				34	50	105
	50	135*	113		14				41	48	105
	55	151*	109		6				11	52	103
	60	147*	109		9				0	51	107
					Time (min)
TEMP	0	5	10	15	20	25	30	35	40	45	50	55	60
18C	778005326	775797089	819642155	891309640	1076336751	954404803	1075855116	1074345096	1049227744	1320718728	1047308966	1171470481	1144876966
20C	658760143	692855768	680680445	752116105	672104837	665775954	680072540	707251962	712861683	745341732	741909464	715338862	716908715
21C Avg	110294100	1.05463e+08	1.08755e+08	105169300	1.04334e+08	9.2456e+07	88496580	8.57657e+07	8.47802e+07
25C	1124176835	1050195033	1051719941	927999556	769699370	714401166	602975727	529924865	415291579	251113894	161644974	67623975	104002822
29C	1243933567	1038949476	886586718	618913637	445576245	204277353	85152493	0	0	0	0	0	0
32C Avg	1.03982e+08	8.70062e+07	7.32394e+07	5.61405e+07	43522070	31008970	1.61744e+07	0
35C	1186391788	990987728	653795774	330570467	1127471	0	0	0	0	0	0	0	0
38C	1086468994	1182471742	646800156	629398737	642249809	560778282	499817494	575441202	467888406	369021261	450444196	121869266	0
40C	1001493426	1101650019	924369759	869844634	883671628	700383377	696665099	755237216	698291225	503418082	485390853	523222109	507249903
42C	1279189524	1395860648	1349006218	1371601937	1299034151	1364869133	1361993201	1339243086	1354842482	1343802971	1339026665	1311541202	1373626815

## Sheet: Fig 3b
Hydrolysis of hexanoyl tyramide at varying temperatures for 60 min highlighted columns are in figure.
	Minutes	20C	22C	24C	26C	28C	30C	32C	34C	36C	38C	40C	42C
	0	100	100	100	100	100	100	100	100	100	100	100	100
	5	115	110	102	99	100	69	64	31	52	110	84	113
	10	99	109	108	81	80	52	54	7	30	86	95	97
	15	114	101	107	79	61	40	43	0	13	92	93	103
	20	106	107	98	83	62	25	24		0	88	98	106
	25	120	97	97	62	43	13	0			70	87	116
	30	116	125	109	54	41	0				80	88	111
	35	106	109	105	57	24					64	85	110
	40	106	104	96	38	22					54	87	103
	45	113	119	105	37	10					53	92	108
	50	123	113	105	40	9					49	87	112
	55	124	121	98	39	5					45	93	119
	60	118	112	89	40	7					42	67	113
					Time (min)
TEMP	0	5	10	15	20	25	30	35	40	45	50	55	60
20C	564784323	651941976	558872403	645027719	599482591	679184987	655506143	598867969	598839469	639144685	697478434	699788229	668052980
22C	452837488	496125224	494435012	458529990	485883167	439234047	567789425	494918741	470247846	539808497	512215485	548105219	508579121
24C	515386689	523269151	556349589	552067702	507414841	497408337	560049927	539323581	493866329	543379172	538667982	505620114	458938388
26C	578376192	572716805	471293114	456335822	482619249	359352611	310477041	330387067	220771169	214791971	228973757	227298944	231616829
28C	550636785	549579400	439574542	334708443	339757641	237444635	227146369	130972596	119712598	55596659	49928058	28864961	41213292
30C	619107977	427073285	320924834	246731184	157576427	82098061	0	0	0	0	0	0	0
32C	663215078	426021626	359906303	284444991	157214544	0	0	0	0	0	0	0	0
34C	636873663	194687629	42942178	0	0	0	0	0	0	0	0	0	0
36C	648755826	335852190	193485270	83434387	0	0	0	0	0	0	0	0	0
38C	572845026	628952290	490055055	526703160	504782629	400627872	457954678	367851306	308827775	304074693	279235015	255939277	238565661
40C	754207741	635944714	717189719	702540648	742470473	657199171	663379819	638434890	658303999	692279325	653439359	704587381	503623494
42C	614695632	695432039	596437240	631810862	653446483	713431450	681311857	675008329	633530956	663691876	687705238	728467457	695011948

## Sheet: Fig 3c
Quantity of tyramine in winged females (WF) and NMQ in three body regions; head, thorax, and abdomen		Data were analyzed by Southeast Center for Integrated Metabolomics, University of Florida, Gainesville, FL using HPLC-MS
Welch's T-test or Mann-Whitney U test used to compare between WF and NMQ in each region			Tyramine
	Sample ID	ant	region	amine	Quantity (pmol)
	SJB17080101a	NMQ	Head	tyramine	0.965955
	SJB17080102a	NMQ	Head	tyramine	1.87549
	SJB17080103a	NMQ	Head	tyramine	2.57618
	SJB17080104a	NMQ	Head	tyramine	0.922245
	ajn1-57_NMQ-1a	NMQ	Head	tyramine	4.3774
	ajn1-57_NMQ-2a	NMQ	Head	tyramine	1.308
	ajn1-57_NMQ-3a	NMQ	Head	tyramine	1.762
	SJB17080101b	NMQ	Thorax	tyramine	0.016697
	SJB17080102b	NMQ	Thorax	tyramine	0.216754
	SJB17080103b	NMQ	Thorax	tyramine	0.064949
	SJB17080104b	NMQ	Thorax	tyramine	0.169972
	ajn1-57_NMQ-1b	NMQ	Thorax	tyramine	0.0412
	ajn1-57_NMQ-2b	NMQ	Thorax	tyramine	0.068
	ajn1-57_NMQ-3b	NMQ	Thorax	tyramine	0.05857
	SJB17080101c	NMQ	Abdomen	tyramine	7.27203
	SJB17080102c	NMQ	Abdomen	tyramine	34.8176
	SJB17080103c	NMQ	Abdomen	tyramine	28.5087
	SJB17080104c	NMQ	Abdomen	tyramine	12.6873
	ajn1-57_NMQ-1c	NMQ	Abdomen	tyramine	20.232
	ajn1-57_NMQ-2c	NMQ	Abdomen	tyramine	3.6885
	ajn1-57_NMQ-3c	NMQ	Abdomen	tyramine	4.286
	SJB17080109a	WF	Head	tyramine	0.124039
	SJB17080110a	WF	Head	tyramine	0.198133
	SJB17080111a	WF	Head	tyramine	0.063771
	SJB17080112a	WF	Head	tyramine	0.107898
	ajn1-57_MFA-1a	WF	Head	tyramine	0.055188
	ajn1-57_MFA-3a	WF	Head	tyramine	0.129897
	ajn1-57_MFA-4a	WF	Head	tyramine	0
	SJB17080109b	WF	Thorax	tyramine	0.032769
	SJB17080110b	WF	Thorax	tyramine	0.046099
	SJB17080111b	WF	Thorax	tyramine	0
	SJB17080112b	WF	Thorax	tyramine	0.041149
	ajn1-57_MFA-1b	WF	Thorax	tyramine	0
	ajn1-57_MFA-3b	WF	Thorax	tyramine	0
	ajn1-57_MFA-4b	WF	Thorax	tyramine	0
	SJB17080109b	WF	Abdomen	tyramine	0.02367
	SJB17080110b	WF	Abdomen	tyramine	0.012722
	SJB17080111b	WF	Abdomen	tyramine	0.0162374
	SJB17080112b	WF	Abdomen	tyramine	0.035103
	ajn1-57_MFA-1c	WF	Abdomen	tyramine	0.0015
	ajn1-57_MFA-3c	WF	Abdomen	tyramine	0
	ajn1-57_MFA-4c	WF	Abdomen	tyramine	0.021

## Sheet: Fig 3d
Quantity of octopamine in winged females (WF) and NMQ in three body regions; head, thorax, and abdomen				Data were analyzed by Southeast Center for Integrated Metabolomics, University of Florida, Gainesville, FL using HPLC-MS
T-test test used to compare between WF and NMQ in each region
				Octopamine
		Sample ID	ant	region	amine	Quantity (pmol)
		SJB17080101a	NMQ	Head	Octopamine	0.401483
		SJB17080102a	NMQ	Head	Octopamine	0.45617
		SJB17080103a	NMQ	Head	Octopamine	0.257153
		SJB17080104a	NMQ	Head	Octopamine	0.178963
		SJB17080101b	NMQ	Thorax	Octopamine	0.056799
		SJB17080102b	NMQ	Thorax	Octopamine	0.211348
		SJB17080103b	NMQ	Thorax	Octopamine	0.180665
		SJB17080104b	NMQ	Thorax	Octopamine	0.130129
		SJB17080101c	NMQ	Abdomen	Octopamine	0.153548
		SJB17080102c	NMQ	Abdomen	Octopamine	0.138563
		SJB17080103c	NMQ	Abdomen	Octopamine	0.224308
		SJB17080104c	NMQ	Abdomen	Octopamine	0.252559
		SJB17080109a	WF	Head	Octopamine	0.275198
		SJB17080110a	WF	Head	Octopamine	0.253175
		SJB17080111a	WF	Head	Octopamine	0.244881
		SJB17080112a	WF	Head	Octopamine	0.138007
		SJB17080109b	WF	Thorax	Octopamine	0.078886
		SJB17080110b	WF	Thorax	Octopamine	0.241092
		SJB17080111b	WF	Thorax	Octopamine	0.060024
		SJB17080112b	WF	Thorax	Octopamine	0.189125
		SJB17080109b	WF	Abdomen	Octopamine	0.046007
		SJB17080110b	WF	Abdomen	Octopamine	0.1416
		SJB17080111b	WF	Abdomen	Octopamine	0.025692
		SJB17080112b	WF	Abdomen	Octopamine	0.408879

[truncated: 3 more sheets: Fig 4a, Fig 4b, Fig 4c]
